# Supplementary material for: Population structure and migration in the Eastern Highlands of Papua New Guinea, a region impacted by the kuru epidemic
Source: Am J Hum Genet. 2024 Mar 19;111(4):668–79. doi: 10.1016/j.ajhg.2024.02.011 (PMC11023820; doi:10.1016/j.ajhg.2024.02.011)
Supplement: Data S1. Tables S4 and S7 [file mmc2.xlsx]

## Sheet: Table S4
	Table S4 - Pairwise FST values for 20 EHPNG populations
	SUBREGION	NORTHWEST					UPPER-MID				LOWER-MID			NORTHEAST			SOUTHEAST			SOUTH
	GROUP	ASARO	GAHUKU	SIANE	YABIYUFA	LABOGAI	BENABENA	YAGARIA	YATE	KEIAGANA	NORTHFORE	GIMI	SOUTHFORE	KAMANO	AGARABI	GADSUP	AWA	AUYANA	TAIRORA	PAWAIAN	ANGA
	ASARO	0	0.00233663	0.00336923	0.00316128	0.0048209	0.00455157	0.0101343	0.0113071	0.0100867	0.013814	0.0128983	0.013679	0.0174803	0.0248313	0.0198844	0.0344963	0.0323516	0.0398881	0.0448776	0.0434515
	GAHUKU	0.00233663	0	0.00424565	0.00328741	0.00453557	0.0042653	0.00890996	0.0108345	0.0096604	0.013901	0.0131569	0.0133535	0.0174363	0.0250847	0.0199739	0.0350715	0.0330373	0.0404803	0.0441416	0.042772
	SIANE	0.00336923	0.00424565	0	0.00304946	0.00584086	0.00790726	0.0129996	0.0143314	0.0130141	0.0167343	0.0154993	0.0163102	0.0214106	0.0281975	0.0228231	0.037385	0.0351608	0.043002	0.0457092	0.045971
	YABIYUFA	0.00316128	0.00328741	0.00304946	0	0.00320505	0.00435896	0.00896744	0.0103458	0.00949406	0.0132097	0.0122701	0.0129409	0.017637	0.0252748	0.0198116	0.034473	0.0326793	0.040424	0.0447535	0.0429487
	LABOGAI	0.0048209	0.00453557	0.00584086	0.00320505	0	0.00363899	0.00756018	0.00934776	0.00829828	0.0114527	0.00962518	0.0113449	0.0166535	0.0242342	0.0182557	0.033319	0.0312935	0.0388641	0.043365	0.0423953
	BENABENA	0.00455157	0.0042653	0.00790726	0.00435896	0.00363899	0	0.00504755	0.00686808	0.00600453	0.0100431	0.00947671	0.0103337	0.0133887	0.0225585	0.0169997	0.0331356	0.0309797	0.0386884	0.0444353	0.0432103
	YAGARIA	0.0101343	0.00890996	0.0129996	0.00896744	0.00756018	0.00504755	0	0.00688742	0.00425592	0.0106137	0.0113018	0.0112534	0.0163269	0.0252361	0.0197637	0.0352624	0.0333625	0.0414975	0.0487422	0.0463312
	YATE	0.0113071	0.0108345	0.0143314	0.0103458	0.00934776	0.00686808	0.00688742	0	0.00314788	0.00885701	0.0114741	0.0111814	0.0142109	0.022754	0.0173349	0.0333468	0.0300262	0.0386268	0.047723	0.0451539
	KEIAGANA	0.0100867	0.0096604	0.0130141	0.00949406	0.00829828	0.00600453	0.00425592	0.00314788	0	0.00723196	0.00869469	0.00913229	0.0148968	0.0225154	0.0173571	0.0322974	0.0295496	0.038417	0.0464491	0.0443939
	NORTHFORE	0.013814	0.013901	0.0167343	0.0132097	0.0114527	0.0100431	0.0106137	0.00885701	0.00723196	0	0.00831154	0.0055614	0.0154612	0.02153	0.0156028	0.0261382	0.023283	0.0345305	0.0463983	0.0438835
	GIMI	0.0128983	0.0131569	0.0154993	0.0122701	0.00962518	0.00947671	0.0113018	0.0114741	0.00869469	0.00831154	0	0.00288455	0.0171523	0.0229313	0.0169139	0.0278622	0.0267734	0.0361549	0.0444903	0.0416441
	SOUTHFORE	0.013679	0.0133535	0.0163102	0.0129409	0.0113449	0.0103337	0.0112534	0.0111814	0.00913229	0.0055614	0.00288455	0	0.0168711	0.0210452	0.0147138	0.0242728	0.0239082	0.0336739	0.0432706	0.0394379
	KAMANO	0.0174803	0.0174363	0.0214106	0.017637	0.0166535	0.0133887	0.0163269	0.0142109	0.0148968	0.0154612	0.0171523	0.0168711	0	0.0154233	0.0115119	0.0318677	0.0280881	0.0359135	0.050797	0.047907
	AGARABI	0.0248313	0.0250847	0.0281975	0.0252748	0.0242342	0.0225585	0.0252361	0.022754	0.0225154	0.02153	0.0229313	0.0210452	0.0154233	0	0.00833399	0.0283573	0.0256207	0.029374	0.0539452	0.0498349
	GADSUP	0.0198844	0.0199739	0.0228231	0.0198116	0.0182557	0.0169997	0.0197637	0.0173349	0.0173571	0.0156028	0.0169139	0.0147138	0.0115119	0.00833399	0	0.0223108	0.0187311	0.0226737	0.0485568	0.0448432
	AWA	0.0344963	0.0350715	0.037385	0.034473	0.033319	0.0331356	0.0352624	0.0333468	0.0322974	0.0261382	0.0278622	0.0242728	0.0318677	0.0283573	0.0223108	0	0.0198731	0.0349257	0.0591736	0.0525723
	AUYANA	0.0323516	0.0330373	0.0351608	0.0326793	0.0312935	0.0309797	0.0333625	0.0300262	0.0295496	0.023283	0.0267734	0.0239082	0.0280881	0.0256207	0.0187311	0.0198731	0	0.0309307	0.0598898	0.0544451
	TAIRORA	0.0398881	0.0404803	0.043002	0.040424	0.0388641	0.0386884	0.0414975	0.0386268	0.038417	0.0345305	0.0361549	0.0336739	0.0359135	0.029374	0.0226737	0.0349257	0.0309307	0	0.0666471	0.0602144
	PAWAIAN	0.0448776	0.0441416	0.0457092	0.0447535	0.043365	0.0444353	0.0487422	0.047723	0.0464491	0.0463983	0.0444903	0.0432706	0.050797	0.0539452	0.0485568	0.0591736	0.0598898	0.0666471	0	0.0606272
	ANGA	0.0434515	0.042772	0.045971	0.0429487	0.0423953	0.0432103	0.0463312	0.0451539	0.0443939	0.0438835	0.0416441	0.0394379	0.047907	0.0498349	0.0448432	0.0525723	0.0544451	0.0602144	0.0606272	0

## Sheet: Table S7
	Table S7 - SOURCEFIND RESULTS FOR 12 EHPNG POPULATION CLUSTERS
	CLUSTER	DESCRIPTION	CENTRAL	CHIMBU	ENGA	ESEPIK	GULF	ISLANDS	MADANG	MOROBE	SHIGHLANDS	WHIGHLANDS	BENABENA/LABOGAI	AGARABI/KAMANO/GADSUP	SF_ATIGINA	SF_PAMUSAGINA	PAWAIAN	YAGARIA/YATE/KEIAGANA	NORTH FORE	ANGA	ASARO/SIANE/YABIYUFA	AWA	TAIRORA	AUYANA
	CLUSTER_1	AUYANA	0	0	0	0	0	0	0	0	0	0	0	00:14:00	0	0	0	0	0.341667	0	0	0.219444	0.052	0
	CLUSTER_2	BENABENA/LABOGAI	0	0	0.001	0.011	0	0	0	0.002	0	0	0	0.017	0.0923611	0.006	0	0.189583	0	0	0.386111	0	0	0
	CLUSTER_3	AGARABI/KAMANO/GADSUP	0	0	0	0.042	0	0	0	0.001	0	0	0.088	0	0	0	0	0.120139	0	0	0	0	0.340972	0.143056
	CLUSTER_4	SF_ATIGINA	0	0	0	0	0	0	0	0	0	0	0.041	0	0	0.361806	0	0.107639	0.191667	0	0	0.004	0	0.002
	CLUSTER_5	SF_PAMUSAGINA	0	0	0	0	0	0	0	0	0	0	0	0	0.643056	0	0	0	0	0	0	0.074	0	0
	CLUSTER_6	PAWAIAN	0	0	0	0.497222	0.0756944	0	0	0	0.121528	0	0	0	0	0	0	0	0	0	0	0	0	0
	CLUSTER_7	YAGARIA/YATE/KEIAGANA	0	0	0	0	0	0	0	0	0	0	0.0444444	00:02:00	0	0	0	0	0.235417	0	0	0	0	0
	CLUSTER_8	NORTH FORE	0	0	0	0	0	0	0	0	0	0	0	0	00:28:00	0	0	0.248611	0	0	0	0	0	0.252083
	CLUSTER_9	ANGA	0	0	0	0	0.634028	0	0	0	0	0	0	0	0	0.002	0	0	0	0	0	0.086	0	0
	CLUSTER_10	ASARO/SIANE/YABIYUFA	0	0.350694	0	0	0	0	0	0	0	0	0.34375	0	0	0	0	0	0	0	0	0	0	0
	CLUSTER_11	AWA	0	0	0	0.024	0	0	0	0.019	0	0	0	0	0	0.261111	0	0	0	0.034	0	0	0.009	0.373611
	CLUSTER_12	TAIRORA	0	0	0	0	0	0	0	0	0	0	0	0.692361	0	0	0	0	0	0	0	0.001	0	0.002
	Each popuplation uses the other 11 EHPNG population clusters and the 10 non EHPN populations as potential ancestry sources
